# Supplementary material for: Home-Made Cost Effective Preservation Buffer Is a Better Alternative to Commercial Preservation Methods for Microbiome Research
Source: Front Microbiol. 2017 Jan 31;8:102. doi: 10.3389/fmicb.2017.00102 (PMC5281576; doi:10.3389/fmicb.2017.00102)
Supplement: Supplementary file 4 [file DataSheet1.XLSX]

## Sheet: Tabelle1
Sheep sample ID	Sheep individual	Preservation treatment	Number of reads	observed OTUs	Shannon index	Phylogenetic diversity (PD)	DNA yield (ng/µl)
120	Herbie	DNA/RNA Shield/frozen	17265	3527	9.63859	206.718	0
70	Herbie	DNA/RNA Shield/not frozen	42148	3529	9.03223	201.559	1.7
110	Herbie	NAP/frozen	9263	2845	9.47782	184.542	41.8
60	Herbie	NAP/not frozen	16693	3712	9.57906	218.598	0
130	Herbie	Forensic swabs/frozen	9363	2795	9.39202	177.367	5.7
80	Herbie	Forensic swabs/not frozen	15495	3190	9.30923	196.721	1.6
100	Herbie	RNAlater/frozen	14434	3810	9.4265	225.232	14
50	Herbie	RNAlater/not frozen	15427	4106	9.70257	236.004	1.6
122	Jolly	DNA/RNA Shield/frozen	12096	3214	9.47705	181.487	6.8
112	Jolly	NAP/frozen	12604	3378	9.36697	195.752	40.9
62	Jolly	NAP/not frozen	23399	5098	9.33812	252.828	38.4
132	Jolly	Forensic swabs/frozen	18224	4391	9.48061	231.986	6.3
82	Jolly	Forensic swabs/not frozen	15645	3696	9.26861	203.939	6.1
102	Jolly	RNAlater/frozen	16963	3878	9.18305	212.236	25
52	Jolly	RNAlater/not frozen	15217	3339	9.28654	188.758	0
127	Mokka	DNA/RNA Shield/frozen	185513	10706	9.32236	454.25	0
77	Mokka	DNA/RNA Shield/not frozen	24669	4769	9.89577	254.445	5.6
117	Mokka	NAP/frozen	23790	5107	9.60265	271.885	7.9
67	Mokka	NAP/not frozen	18928	4000	9.42696	229.333	2.3
137	Mokka	Forensic swabs/frozen	28745	6045	9.91731	305.363	22.2
87	Mokka	Forensic swabs/not frozen	13724	3070	9.42539	193.492	0
107	Mokka	RNAlater/frozen	13033	3376	9.31957	204.905	4.2
57	Mokka	RNAlater/not frozen	18442	4060	9.62176	229.758	0
129	Molly	DNA/RNA Shield/frozen	7961	2404	9.41645	159.48	5.2
119	Molly	NAP/frozen	15251	4429	9.94126	254.493	13.8
139	Molly	Forensic swabs/frozen	11085	3364	9.73639	211.452	62
89	Molly	Forensic swabs/not frozen	17726	3969	9.81772	229.791	0.1
109	Molly	RNAlater/frozen	11176	3571	9.7864	214.359	6.8
59	Molly	RNAlater/not frozen	25828	5809	9.92562	303.4	0
123	Oli	DNA/RNA Shield/frozen	21086	3559	9.38513	187.335	0
73	Oli	DNA/RNA Shield/not frozen	24839	3550	9.08067	189.241	0
113	Oli	NAP/frozen	44509	6285	9.29257	304.546	14.7
63	Oli	NAP/not frozen	19631	3425	8.8776	193.469	0
133	Oli	Forensic swabs/frozen	17725	3964	9.38318	217.642	11.5
83	Oli	Forensic swabs/not frozen	18082	3554	8.93582	193.199	5.3
103	Oli	RNAlater/frozen	10590	2553	8.91316	153.901	0.4
53	Oli	RNAlater/not frozen	11489	2492	8.72251	154.753	2.9
78	Oma	DNA/RNA Shield/not frozen	18701	3999	9.35042	231.099	11.9
118	Oma	NAP/frozen	12741	3064	8.93809	194.957	16.6
68	Oma	NAP/not frozen	30655	5508	9.31488	292.985	3.2
138	Oma	Forensic swabs/frozen	15710	3578	9.17136	218.039	18.6
88	Oma	Forensic swabs/not frozen	16839	3389	9.16231	206.912	1.4
108	Oma	RNAlater/frozen	10245	2749	8.77025	179.555	22.4
58	Oma	RNAlater/not frozen	23291	4052	9.26576	237.117	0
124	Puderzucker	DNA/RNA Shield/frozen	7101	2557	9.73742	167.772	11.8
74	Puderzucker	DNA/RNA Shield/not frozen	25768	3035	9.21493	182.378	0
64	Puderzucker	NAP/not frozen	15816	3880	9.48761	226.374	12.2
134	Puderzucker	Forensic swabs/frozen	10359	3074	9.6017	192.867	6.7
84	Puderzucker	Forensic swabs/not frozen	17117	3465	9.53869	206.113	0
104	Puderzucker	RNAlater/frozen	9772	2874	9.27995	183.993	11.6
54	Puderzucker	RNAlater/not frozen	9769	1903	9.15323	135.619	0
35A3C5	R	DNA/RNA Shield/frozen	36075	7386	9.48763	380.263	29.2
36A3D5	R	DNA/RNA Shield/frozen	18133	4429	9.22516	273.066	36.7
31A3G4	R	DNA/RNA Shield/frozen	33362	6858	9.42818	358.961	64.3
34A3B5	R	DNA/RNA Shield/frozen	26852	6035	9.43933	327.083	48.9
32A3H4	R	DNA/RNA Shield/frozen	26210	5760	9.35903	320.621	30.8
33A3A5	R	DNA/RNA Shield/frozen	11518	3119	9.02056	209.619	126.1
42A3B6	R	DNA/RNA Shield/not frozen	29790	6021	9.22864	332.213	34.6
40A3H5	R	DNA/RNA Shield/not frozen	18394	4029	9.0766	254.1	75.5
37A3E5	R	DNA/RNA Shield/not frozen	28816	5336	9.0752	310.209	28.5
39A3G5	R	DNA/RNA Shield/not frozen	31864	6507	9.17044	348.662	62.2
38A3F5	R	DNA/RNA Shield/not frozen	32794	6528	9.2308	352.218	52.3
41A3A6	R	DNA/RNA Shield/not frozen	11631	3111	8.90726	208.274	89.8
23A3G3	R	NAP/frozen	27351	5224	9.17443	312.977	12.2
20A3D3	R	NAP/frozen	32780	6092	9.09086	335.176	0.9
24A3H3	R	NAP/frozen	24408	5446	9.26804	313.372	7.3
21A3E3	R	NAP/frozen	30045	5522	9.15841	319.485	18.3
19A3C3	R	NAP/frozen	30257	5797	9.12789	325.673	5.3
22A3F3	R	NAP/frozen	35151	6800	9.25934	364.865	6.3
29A3E4	R	NAP/not frozen	28996	5562	9.24078	315.102	14.2
28A3D4	R	NAP/not frozen	27451	5629	9.39066	317.65	0.4
25A3A4	R	NAP/not frozen	23328	5399	9.4158	309.225	1.6
30A3F4	R	NAP/not frozen	39897	7724	9.52014	392.857	1.3
27A3C4	R	NAP/not frozen	34610	6732	9.39025	355.09	0
26A3B4	R	NAP/not frozen	29216	6245	9.4997	335.475	2.2
44A3D6	R	Forensic swabs/not frozen	34155	6636	9.56268	349.704	3.6
47A3G6	R	Forensic swabs/not frozen	26093	5909	9.59068	323.047	9
45A3E6	R	Forensic swabs/not frozen	33103	6833	9.61017	362.271	9.3
43A3C6	R	Forensic swabs/not frozen	31421	6883	9.76615	358.227	7.4
46A3F6	R	Forensic swabs/not frozen	32144	6815	9.64046	353.078	14.9
7A3G1	R	RNAlater/frozen	17002	4146	8.98147	252.338	40.9
12A3D2	R	RNAlater/frozen	28901	6139	9.2205	336.143	23.4
11A3C2	R	RNAlater/frozen	24494	5125	9.17608	299.361	0
8A3H1	R	RNAlater/frozen	17604	4305	9.0535	257.871	13.4
10A3B2	R	RNAlater/frozen	21270	5072	9.26797	294.317	24.6
9A3A2	R	RNAlater/frozen	9846	2876	8.96829	200.233	20.7
14A3F2	R	RNAlater/not frozen	28431	6085	9.28522	336.54	7.9
17A3A3	R	RNAlater/not frozen	17323	4077	9.25838	249.388	0.3
16A3H2	R	RNAlater/not frozen	20628	4773	9.31789	279.274	1.8
15A3G2	R	RNAlater/not frozen	31986	5996	9.27025	332.757	0
13A3E2	R	RNAlater/not frozen	30940	5924	9.38838	327.367	1.6
18A3B3	R	RNAlater/not frozen	26585	5704	9.34075	321.689	9
121	Ramses	DNA/RNA Shield/frozen	25732	3758	8.99818	200.254	6.1
71	Ramses	DNA/RNA Shield/not frozen	25140	2105	8.22003	133.772	0
111	Ramses	NAP/frozen	10437	2611	8.80996	163.079	18.4
61	Ramses	NAP/not frozen	14278	3252	8.84658	181.854	4.4
131	Ramses	Forensic swabs/frozen	16071	3998	9.26298	213.807	20.8
81	Ramses	Forensic swabs/not frozen	18759	3676	9.2194	199.749	3.6
101	Ramses	RNAlater/frozen	18271	3649	8.82505	200.145	12.1
126	Schoko	DNA/RNA Shield/frozen	10939	3140	9.63887	191.994	0
76	Schoko	DNA/RNA Shield/not frozen	35260	3777	9.20004	212.447	3.9
116	Schoko	NAP/frozen	13701	3722	9.65222	214.665	12.8
66	Schoko	NAP/not frozen	36896	7328	9.92457	350.268	2.8
136	Schoko	Forensic swabs/frozen	23895	5642	9.90676	292.197	13.2
86	Schoko	Forensic swabs/not frozen	12372	3395	9.81115	203.864	2.9
106	Schoko	RNAlater/frozen	19242	4851	9.68943	264.01	30.6
56	Schoko	RNAlater/not frozen	14229	3584	9.856	212.685	0.7
125	Tilly	DNA/RNA Shield/frozen	13695	4017	10.1793	215.059	1
75	Tilly	DNA/RNA Shield/not frozen	19840	2496	9.05796	158.706	3.6
65	Tilly	NAP/not frozen	31027	5388	9.53244	287.578	1.8
135	Tilly	Forensic swabs/frozen	7973	2602	9.5023	171.449	13.7
85	Tilly	Forensic swabs/not frozen	19065	3802	9.6822	212.881	0
105	Tilly	RNAlater/frozen	14081	3814	9.5321	223.302	13
55	Tilly	RNAlaternot frozen	11654	3038	9.29065	190.228	0
