# Supplementary material for: Home-Made Cost Effective Preservation Buffer Is a Better Alternative to Commercial Preservation Methods for Microbiome Research
Source: Front Microbiol. 2017 Jan 31;8:102. doi: 10.3389/fmicb.2017.00102 (PMC5281576; doi:10.3389/fmicb.2017.00102)
Supplement: Supplementary file 5 [file DataSheet2.XLSX]

## Sheet: Supplementary data 2_blanks
Kingdom	Phylum	Class	Order	Family	Genus	Species	OTUs	DNA/RNA Shield_1	DNA/RNA Shield_2	DNA/RNA Shield_3	NAP_1	NAP_2	NAP_3	Water 1	Water 2	Sum	Read sum across sheep samples	Proportion in blanks	Cummulative in blanks	Min. proportion of OTU in sheep sample	Max. proportion of OTU in sheep sample
Bacteria	Proteobacteria	Betaproteobacteria	Burkholderiales	Comamonadaceae	NA	NA	4472813	15	29	72	34	21	20	150	529	870	33	0.21556	0.21556	1.28e-05	0.000283286
Bacteria	Actinobacteria	Actinobacteria	Actinomycetales	Micrococcaceae	Micrococcus	NA	4449288	5	0	8	0	5	0	723	0	741	7	0.183598	0.399158	2.72e-06	0.000117113
Bacteria	Firmicutes	Bacilli	Bacillales	Staphylococcaceae	Staphylococcus	NA	4454737	0	2	10	1	24	19	385	81	522	12	0.129336	0.528494	4.66e-06	7.3e-05
Bacteria	Cyanobacteria	4C0d-2	MLE1-12	NA	NA	NA	98258	0	0	0	0	0	0	0	421	421	1	0.104311	0.632805	3.88e-07	3.64e-05
Bacteria	Proteobacteria	Gammaproteobacteria	Pseudomonadales	Pseudomonadaceae	Pseudomonas	viridiflava	4312845	31	13	27	5	2	10	0	48	136	0	0.0336967	0.666501	0	0
Bacteria	Proteobacteria	Gammaproteobacteria	Pasteurellales	Pasteurellaceae	Haemophilus	parainfluenzae	4477696	0	0	0	0	0	0	0	127	127	1	0.0314668	0.697968	3.88e-07	3.23e-05
Bacteria	Actinobacteria	Actinobacteria	Actinomycetales	Nocardiaceae	Rhodococcus	NA	4468125	0	4	11	0	0	5	70	0	90	3	0.0222993	0.720268	1.16e-06	9.0212e-05
Bacteria	Proteobacteria	Gammaproteobacteria	Enterobacteriales	Enterobacteriaceae	NA	NA	4425571	52	0	28	0	1	8	0	0	89	2405	0.0220515	0.742319	0.000933852	0.0162193
Bacteria	Proteobacteria	Betaproteobacteria	Burkholderiales	Comamonadaceae	NA	NA	4477199	0	0	41	1	1	1	2	7	53	191	0.0131318	0.755451	7.42e-05	0.00209348
Bacteria	Proteobacteria	Alphaproteobacteria	Rhizobiales	Brucellaceae	Ochrobactrum	NA	4388385	0	0	0	11	0	0	41	0	52	0	0.012884	0.768335	0	0
Bacteria	Proteobacteria	Betaproteobacteria	Burkholderiales	Comamonadaceae	Comamonas	NA	4464858	0	1	0	0	0	50	0	0	51	1	0.0126363	0.780971	3.88e-07	2.25e-05
Bacteria	Actinobacteria	Actinobacteria	Actinomycetales	Micrococcaceae	Micrococcus	NA	4422405	1	0	1	0	1	0	44	0	47	6	0.0116452	0.792616	2.33e-06	0.000117113
Unassigned	Unassigned	Unassigned	Unassigned	Unassigned	Unassigned	Unassigned	New.CleanUp.ReferenceOTU379	0	46	0	0	0	0	0	0	46	41	0.0113974	0.804014	1.59e-05	0.00017318
Bacteria	Proteobacteria	Gammaproteobacteria	Pseudomonadales	Moraxellaceae	Acinetobacter	NA	4482374	0	0	0	35	4	0	0	0	39	142	0.00966303	0.813677	5.51e-05	0.00406256
Bacteria	Proteobacteria	Alphaproteobacteria	Caulobacterales	Caulobacteraceae	NA	NA	4373482	4	0	0	0	0	7	0	26	37	5	0.00916749	0.822844	1.94e-06	8.78e-05
Bacteria	Firmicutes	Bacilli	Bacillales	Staphylococcaceae	Staphylococcus	NA	4446058	0	0	0	0	3	2	28	3	36	3	0.00891972	0.831764	1.16e-06	8.08e-05
Bacteria	Armatimonadetes	[Fimbriimonadia]	[Fimbriimonadales]	[Fimbriimonadaceae]	Fimbriimonas	NA	New.CleanUp.ReferenceOTU444	0	15	0	0	0	0	20	0	35	0	0.00867195	0.840436	0	0
Bacteria	Actinobacteria	Actinobacteria	Actinomycetales	Microbacteriaceae	NA	NA	1109043	0	0	33	0	0	0	0	0	33	0	0.00817641	0.848612	0	0
Bacteria	Proteobacteria	Alphaproteobacteria	Rhizobiales	Methylobacteriaceae	Methylobacterium	NA	677165	32	0	0	0	1	0	0	0	33	1	0.00817641	0.856789	3.88e-07	3.45e-05
Bacteria	Proteobacteria	Gammaproteobacteria	Xanthomonadales	Sinobacteraceae	NA	NA	4349094	0	6	2	6	2	0	12	0	28	1	0.00693756	0.863726	3.88e-07	7.0279e-05
Bacteria	Bacteroidetes	[Saprospirae]	[Saprospirales]	Chitinophagaceae	Sediminibacterium	NA	4423750	0	0	0	1	6	0	0	19	26	0	0.00644202	0.870168	0	0
Bacteria	Proteobacteria	Betaproteobacteria	Burkholderiales	Comamonadaceae	NA	NA	4453998	0	12	0	0	0	2	1	10	25	35	0.00619425	0.876363	1.36e-05	0.000522239
Bacteria	Proteobacteria	Gammaproteobacteria	Enterobacteriales	Enterobacteriaceae	Erwinia	NA	4456892	0	0	0	1	1	0	0	22	24	125	0.00594648	0.882309	4.8537e-05	0.001087
Bacteria	Proteobacteria	Alphaproteobacteria	Sphingomonadales	Sphingomonadaceae	Sphingomonas	NA	4463047	0	0	0	0	0	21	0	0	21	1	0.00520317	0.887512	3.88e-07	2.71e-05
Bacteria	Proteobacteria	Gammaproteobacteria	Pseudomonadales	Pseudomonadaceae	Pseudomonas	NA	4461938	5	9	6	0	0	0	0	0	20	5	0.0049554	0.892468	1.94e-06	8.7e-05
Bacteria	Proteobacteria	Betaproteobacteria	Burkholderiales	Comamonadaceae	NA	NA	4469492	1	0	5	1	1	0	1	10	19	2	0.00470763	0.897175	7.77e-07	9.44e-05
Bacteria	Spirochaetes	Spirochaetes	Spirochaetales	Spirochaetaceae	Treponema	NA	301603	0	0	18	0	0	0	0	0	18	22272	0.00445986	0.901635	0.00864813	0.037635
Bacteria	Proteobacteria	Gammaproteobacteria	Enterobacteriales	Enterobacteriaceae	NA	NA	3944484	0	0	0	4	1	12	0	0	17	15	0.00421209	0.905847	5.82e-06	0.000201296
Bacteria	Bacteroidetes	Flavobacteriia	Flavobacteriales	[Weeksellaceae]	Cloacibacterium	NA	4154872	0	0	0	0	0	0	16	0	16	0	0.00396432	0.909812	0	0
Bacteria	Proteobacteria	Gammaproteobacteria	Pseudomonadales	Moraxellaceae	Enhydrobacter	NA	823916	0	0	0	2	0	7	7	0	16	19	0.00396432	0.913776	7.38e-06	0.000119332
Bacteria	Bacteroidetes	Flavobacteriia	Flavobacteriales	Flavobacteriaceae	Flavobacterium	succinicans	4481484	15	0	0	0	0	0	0	0	15	1	0.00371655	0.917493	3.88e-07	4.74e-05
Bacteria	Proteobacteria	Gammaproteobacteria	Pseudomonadales	Pseudomonadaceae	NA	NA	4456891	0	15	0	0	0	0	0	0	15	7	0.00371655	0.921209	2.72e-06	0.000120778
Bacteria	Firmicutes	Bacilli	Bacillales	Staphylococcaceae	Staphylococcus	NA	441155	0	0	0	0	0	0	14	0	14	0	0.00346878	0.924678	0	0
Bacteria	Actinobacteria	Actinobacteria	Actinomycetales	Corynebacteriaceae	Corynebacterium	NA	1000986	0	0	0	0	0	0	0	14	14	0	0.00346878	0.928147	0	0
Bacteria	Proteobacteria	Gammaproteobacteria	Pseudomonadales	Pseudomonadaceae	Pseudomonas	viridiflava	4370747	2	1	0	2	0	2	0	7	14	0	0.00346878	0.931615	0	0
Bacteria	Proteobacteria	Betaproteobacteria	Burkholderiales	Comamonadaceae	NA	NA	1116384	0	0	0	4	1	1	0	7	13	0	0.00322101	0.934836	0	0
Bacteria	Firmicutes	Bacilli	Lactobacillales	Streptococcaceae	Streptococcus	NA	4479989	1	0	0	0	0	0	10	0	11	3	0.00272547	0.937562	1.16e-06	9.7e-05
Unassigned	Unassigned	Unassigned	Unassigned	Unassigned	Unassigned	Unassigned	New.CleanUp.ReferenceOTU1835	0	0	0	0	11	0	0	0	11	0	0.00272547	0.940287	0	0
Bacteria	Firmicutes	Bacilli	Bacillales	Staphylococcaceae	Staphylococcus	NA	1055132	0	0	0	0	0	0	10	0	10	0	0.0024777	0.942765	0	0
Bacteria	Proteobacteria	Alphaproteobacteria	Rhizobiales	Bradyrhizobiaceae	Bradyrhizobium	NA	4475561	2	0	0	0	8	0	0	0	10	1	0.0024777	0.945243	3.88e-07	5.04e-05
Bacteria	Proteobacteria	Gammaproteobacteria	Xanthomonadales	Xanthomonadaceae	Stenotrophomonas	NA	4430952	0	0	0	1	9	0	0	0	10	3	0.0024777	0.947721	1.16e-06	6.56e-05
Bacteria	Proteobacteria	Deltaproteobacteria	Myxococcales	NA	NA	NA	82334	0	0	0	10	0	0	0	0	10	0	0.0024777	0.950198	0	0
Bacteria	Proteobacteria	Gammaproteobacteria	Legionellales	Legionellaceae	NA	NA	New.CleanUp.ReferenceOTU1682	0	0	9	0	0	0	0	0	9	0	0.00222993	0.952428	0	0
Bacteria	Proteobacteria	Betaproteobacteria	Burkholderiales	Comamonadaceae	NA	NA	4472112	0	0	0	0	0	9	0	0	9	7	0.00222993	0.954658	2.72e-06	8.7e-05
Bacteria	Proteobacteria	Betaproteobacteria	Burkholderiales	Comamonadaceae	NA	NA	4452118	0	0	0	1	0	0	0	8	9	0	0.00222993	0.956888	0	0
Bacteria	Cyanobacteria	4C0d-2	MLE1-12	NA	NA	NA	556990	8	0	0	0	0	0	0	0	8	0	0.00198216	0.95887	0	0
Bacteria	Actinobacteria	Actinobacteria	Actinomycetales	Micrococcaceae	Rothia	mucilaginosa	4411138	8	0	0	0	0	0	0	0	8	0	0.00198216	0.960852	0	0
Bacteria	Proteobacteria	Alphaproteobacteria	BD7-3	NA	NA	NA	317329	0	0	0	7	0	0	0	0	7	0	0.00173439	0.962587	0	0
Bacteria	Actinobacteria	Actinobacteria	Actinomycetales	Micrococcaceae	Micrococcus	NA	4461208	0	0	0	0	0	0	6	0	6	1	0.00148662	0.964073	3.88e-07	2.71e-05
Bacteria	Proteobacteria	Gammaproteobacteria	Xanthomonadales	Sinobacteraceae	NA	NA	100307	0	1	1	0	0	0	4	0	6	0	0.00148662	0.96556	0	0
Bacteria	Proteobacteria	Gammaproteobacteria	Xanthomonadales	Xanthomonadaceae	NA	NA	678813	0	0	0	5	1	0	0	0	6	2	0.00148662	0.967047	7.77e-07	6.5716e-05
Bacteria	Proteobacteria	Betaproteobacteria	Burkholderiales	Comamonadaceae	Comamonas	NA	4459929	0	0	0	0	0	0	1	5	6	146	0.00148662	0.968533	5.67e-05	0.0017408
Bacteria	Proteobacteria	Gammaproteobacteria	Enterobacteriales	Enterobacteriaceae	NA	NA	4452613	0	0	0	4	2	0	0	0	6	27	0.00148662	0.97002	1.0484e-05	0.00017408
Bacteria	Bacteroidetes	Cytophagia	Cytophagales	Cytophagaceae	Hymenobacter	NA	New.CleanUp.ReferenceOTU2498	0	0	0	0	0	5	0	0	5	0	0.00123885	0.971259	0	0
Bacteria	Proteobacteria	Epsilonproteobacteria	Campylobacterales	Campylobacteraceae	Campylobacter	NA	New.CleanUp.ReferenceOTU124	1	0	2	1	0	1	0	0	5	159	0.00123885	0.972498	6.17e-05	0.000435567
Bacteria	Actinobacteria	Actinobacteria	Actinomycetales	Micrococcaceae	Micrococcus	NA	48874	0	0	0	0	0	0	5	0	5	0	0.00123885	0.973736	0	0
Bacteria	Proteobacteria	Alphaproteobacteria	Caulobacterales	Caulobacteraceae	NA	NA	4353264	0	1	0	0	0	1	0	3	5	0	0.00123885	0.974975	0	0
Bacteria	Firmicutes	Clostridia	Clostridiales	Veillonellaceae	Veillonella	dispar	4475758	0	0	0	0	4	0	0	0	4	0	0.00099108	0.975966	0	0
Bacteria	Actinobacteria	Thermoleophilia	Gaiellales	Gaiellaceae	NA	NA	816291	4	0	0	0	0	0	0	0	4	0	0.00099108	0.976957	0	0
Bacteria	Actinobacteria	Actinobacteria	Actinomycetales	Dermacoccaceae	Dermacoccus	NA	1128226	0	0	0	0	0	4	0	0	4	0	0.00099108	0.977948	0	0
Bacteria	Fusobacteria	Fusobacteriia	Fusobacteriales	Fusobacteriaceae	Fusobacterium	NA	4254313	0	1	0	3	0	0	0	0	4	24	0.00099108	0.97894	9.32e-06	0.000140825
Bacteria	Firmicutes	Bacilli	Bacillales	Planococcaceae	NA	NA	1039016	0	0	0	0	0	0	3	0	3	0	0.00074331	0.979683	0	0
Bacteria	Bacteroidetes	Bacteroidia	Bacteroidales	Bacteroidaceae	Bacteroides	NA	571458	0	0	0	3	0	0	0	0	3	5	0.00074331	0.980426	1.94e-06	9.1416e-05
Bacteria	Actinobacteria	Actinobacteria	Actinomycetales	Micrococcaceae	Micrococcus	NA	1101451	0	0	0	0	0	0	3	0	3	0	0.00074331	0.981169	0	0
Bacteria	Actinobacteria	Actinobacteria	Actinomycetales	Microbacteriaceae	NA	NA	826611	0	0	3	0	0	0	0	0	3	0	0.00074331	0.981913	0	0
Bacteria	Proteobacteria	Alphaproteobacteria	Sphingomonadales	Sphingomonadaceae	Sphingomonas	NA	4463045	0	0	3	0	0	0	0	0	3	19	0.00074331	0.982656	7.38e-06	0.000433651
Bacteria	Proteobacteria	Gammaproteobacteria	Enterobacteriales	Enterobacteriaceae	NA	NA	4457268	3	0	0	0	0	0	0	0	3	104	0.00074331	0.983399	4.04e-05	0.000853647
Bacteria	Proteobacteria	Epsilonproteobacteria	Campylobacterales	Campylobacteraceae	Campylobacter	NA	4361046	0	0	0	3	0	0	0	0	3	3	0.00074331	0.984143	1.16e-06	5.49e-05
Bacteria	Firmicutes	Bacilli	Bacillales	Staphylococcaceae	Staphylococcus	NA	1055824	0	0	0	0	0	0	1	1	2	0	0.00049554	0.984638	0	0
Bacteria	Firmicutes	Bacilli	Bacillales	Staphylococcaceae	Staphylococcus	epidermidis	158047	0	0	0	0	0	0	2	0	2	0	0.00049554	0.985134	0	0
Bacteria	Firmicutes	Bacilli	Bacillales	Staphylococcaceae	Staphylococcus	epidermidis	686223	0	0	0	0	1	0	1	0	2	0	0.00049554	0.985629	0	0
Bacteria	Firmicutes	Bacilli	Bacillales	Staphylococcaceae	Staphylococcus	aureus	919562	0	0	1	0	0	0	1	0	2	0	0.00049554	0.986125	0	0
Bacteria	Firmicutes	Bacilli	Bacillales	Staphylococcaceae	Staphylococcus	NA	939252	0	1	0	0	0	0	1	0	2	0	0.00049554	0.98662	0	0
Bacteria	Firmicutes	Bacilli	Bacillales	Staphylococcaceae	Staphylococcus	NA	2202350	0	0	0	0	0	0	2	0	2	0	0.00049554	0.987116	0	0
Bacteria	Bacteroidetes	[Saprospirae]	[Saprospirales]	Chitinophagaceae	Sediminibacterium	NA	808071	0	0	0	0	0	0	0	2	2	0	0.00049554	0.987611	0	0
Bacteria	Bacteroidetes	Bacteroidia	Bacteroidales	Bacteroidaceae	Bacteroides	NA	3562626	0	0	0	2	0	0	0	0	2	1	0.00049554	0.988107	3.88e-07	3.88e-05
Bacteria	Proteobacteria	Epsilonproteobacteria	Campylobacterales	Helicobacteraceae	NA	NA	11054	0	0	0	1	0	1	0	0	2	85	0.00049554	0.988603	3.3e-05	0.000702679
Unassigned	Unassigned	Unassigned	Unassigned	Unassigned	Unassigned	Unassigned	New.CleanUp.ReferenceOTU90038	0	0	0	1	1	0	0	0	2	0	0.00049554	0.989098	0	0
Bacteria	Actinobacteria	Actinobacteria	Actinomycetales	Micrococcaceae	Micrococcus	NA	4464026	0	0	0	0	0	0	2	0	2	0	0.00049554	0.989594	0	0
Bacteria	Actinobacteria	Actinobacteria	Actinomycetales	Micrococcaceae	Micrococcus	NA	807180	0	0	0	0	0	0	2	0	2	0	0.00049554	0.990089	0	0
Bacteria	Proteobacteria	Betaproteobacteria	Burkholderiales	Comamonadaceae	NA	NA	4482839	0	0	0	0	1	1	0	0	2	0	0.00049554	0.990585	0	0
Bacteria	Proteobacteria	Betaproteobacteria	Burkholderiales	Comamonadaceae	NA	NA	7061	0	0	0	0	0	0	0	2	2	0	0.00049554	0.99108	0	0
Bacteria	Proteobacteria	Betaproteobacteria	Burkholderiales	Comamonadaceae	NA	NA	4408739	0	0	0	0	0	0	1	1	2	0	0.00049554	0.991576	0	0
Bacteria	Proteobacteria	Gammaproteobacteria	Pasteurellales	Pasteurellaceae	Haemophilus	NA	4427030	0	0	0	0	0	0	0	2	2	0	0.00049554	0.992071	0	0
Bacteria	Proteobacteria	Gammaproteobacteria	Pasteurellales	Pasteurellaceae	Haemophilus	parainfluenzae	4395327	0	0	0	0	0	0	0	2	2	0	0.00049554	0.992567	0	0
Bacteria	Proteobacteria	Gammaproteobacteria	Pseudomonadales	Pseudomonadaceae	Pseudomonas	viridiflava	4425394	1	0	0	0	0	0	0	1	2	0	0.00049554	0.993062	0	0
Bacteria	Firmicutes	Clostridia	Clostridiales	Lachnospiraceae	Clostridium	piliforme	153965	0	0	0	1	0	0	0	0	1	5	0.00024777	0.99331	1.94e-06	6.39e-05
Bacteria	Firmicutes	Clostridia	Clostridiales	Lachnospiraceae	Clostridium	piliforme	156357	0	0	0	1	0	0	0	0	1	32	0.00024777	0.993558	1.24e-05	0.000153457
Bacteria	Firmicutes	Clostridia	Clostridiales	[Tissierellaceae]	Anaerococcus	NA	New.ReferenceOTU4	0	0	0	0	0	1	0	0	1	NA	0.00024777	0.993806	#VALUE!	0
Bacteria	Firmicutes	Bacilli	Lactobacillales	Streptococcaceae	Streptococcus	NA	1140223	0	1	0	0	0	0	0	0	1	11	0.00024777	0.994054	4.27e-06	0.000120835
Bacteria	Firmicutes	Clostridia	Clostridiales	[Tissierellaceae]	Peptoniphilus	NA	New.ReferenceOTU10	0	0	0	0	0	1	0	0	1	NA	0.00024777	0.994301	#VALUE!	0
Bacteria	Firmicutes	Clostridia	Clostridiales	[Tissierellaceae]	Peptoniphilus	NA	New.CleanUp.ReferenceOTU649	1	0	0	0	0	0	0	0	1	35	0.00024777	0.994549	1.36e-05	0.000737349
Unassigned	Unassigned	Unassigned	Unassigned	Unassigned	Unassigned	Unassigned	New.ReferenceOTU692	0	0	0	0	0	1	0	0	1	NA	0.00024777	0.994797	#VALUE!	0
Bacteria	Spirochaetes	Spirochaetes	Spirochaetales	Spirochaetaceae	Treponema	NA	New.ReferenceOTU15	0	0	0	0	0	0	0	1	1	NA	0.00024777	0.995045	#VALUE!	0
Bacteria	Bacteroidetes	Bacteroidia	Bacteroidales	Bacteroidaceae	Bacteroides	NA	4449055	0	0	0	1	0	0	0	0	1	4	0.00024777	0.995292	1.55e-06	7.29e-05
Bacteria	Bacteroidetes	Bacteroidia	Bacteroidales	Porphyromonadaceae	Porphyromonas	NA	New.CleanUp.ReferenceOTU714	0	0	0	0	0	0	1	0	1	22	0.00024777	0.99554	8.54e-06	0.000108448
Bacteria	Proteobacteria	Epsilonproteobacteria	Campylobacterales	Campylobacteraceae	Campylobacter	NA	New.CleanUp.ReferenceOTU5974	0	0	0	0	0	0	1	0	1	46	0.00024777	0.995788	1.79e-05	0.000153457
Bacteria	Proteobacteria	Epsilonproteobacteria	Campylobacterales	Helicobacteraceae	Flexispira	rappini	1135946	0	0	0	1	0	0	0	0	1	34	0.00024777	0.996036	1.32e-05	0.000204729
Bacteria	Tenericutes	Mollicutes	Mycoplasmatales	Mycoplasmataceae	Mycoplasma	NA	1714121	0	0	0	0	0	0	1	0	1	2	0.00024777	0.996283	7.77e-07	5.25e-05
Bacteria	Actinobacteria	Actinobacteria	Actinomycetales	Actinomycetaceae	Actinomyces	NA	New.ReferenceOTU438	0	0	0	1	0	0	0	0	1	NA	0.00024777	0.996531	#VALUE!	0
Bacteria	Proteobacteria	Alphaproteobacteria	Sphingomonadales	Sphingomonadaceae	Sphingomonas	NA	4448948	0	0	1	0	0	0	0	0	1	1	0.00024777	0.996779	3.88e-07	5.04e-05
Bacteria	Proteobacteria	Gammaproteobacteria	Xanthomonadales	Xanthomonadaceae	NA	NA	4441357	0	0	0	0	1	0	0	0	1	9	0.00024777	0.997027	3.49e-06	0.00015282
Bacteria	Proteobacteria	Betaproteobacteria	Burkholderiales	Comamonadaceae	NA	NA	4466646	0	0	1	0	0	0	0	0	1	2	0.00024777	0.997275	7.77e-07	5.09e-05
Bacteria	Proteobacteria	Betaproteobacteria	Burkholderiales	Comamonadaceae	NA	NA	4469355	0	0	1	0	0	0	0	0	1	2	0.00024777	0.997522	7.77e-07	4.74e-05
Bacteria	Proteobacteria	Betaproteobacteria	Burkholderiales	Comamonadaceae	NA	NA	4483490	0	0	1	0	0	0	0	0	1	6	0.00024777	0.99777	2.33e-06	8.7e-05
Bacteria	Proteobacteria	Gammaproteobacteria	Enterobacteriales	Enterobacteriaceae	NA	NA	4391262	1	0	0	0	0	0	0	0	1	11	0.00024777	0.998018	4.27e-06	9.44e-05
Bacteria	Proteobacteria	Gammaproteobacteria	Enterobacteriales	Enterobacteriaceae	NA	NA	2281837	1	0	0	0	0	0	0	0	1	4	0.00024777	0.998266	1.55e-06	7.03e-05
Bacteria	Proteobacteria	Gammaproteobacteria	Enterobacteriales	Enterobacteriaceae	NA	NA	566243	1	0	0	0	0	0	0	0	1	1	0.00024777	0.998513	3.88e-07	9.44e-05
Bacteria	Proteobacteria	Gammaproteobacteria	Pseudomonadales	Pseudomonadaceae	Pseudomonas	viridiflava	4438565	0	0	0	0	0	1	0	0	1	0	0.00024777	0.998761	0	0
Bacteria	Proteobacteria	Gammaproteobacteria	Pseudomonadales	Pseudomonadaceae	Pseudomonas	viridiflava	3643491	0	0	0	0	0	0	0	1	1	3	0.00024777	0.999009	1.16e-06	5.64e-05
Bacteria	Proteobacteria	Deltaproteobacteria	Desulfobacterales	Desulfobacteraceae	Desulfotignum	NA	4473404	0	0	0	0	0	0	1	0	1	1	0.00024777	0.999257	3.88e-07	4.74e-05
Bacteria	Fusobacteria	Fusobacteriia	Fusobacteriales	Fusobacteriaceae	Fusobacterium	NA	4439398	0	0	0	1	0	0	0	0	1	29	0.00024777	0.999504	1.13e-05	9.44e-05
Bacteria	Fusobacteria	Fusobacteriia	Fusobacteriales	Fusobacteriaceae	Fusobacterium	NA	572889	0	0	0	0	0	1	0	0	1	54	0.00024777	0.999752	2.0968e-05	0.000213053
Bacteria	Firmicutes	Clostridia	Clostridiales	Ruminococcaceae	Oscillospira	NA	533847	0	0	0	1	0	0	0	0	1	129	0.00024777	1	5.01e-05	0.000323869
